# Supplementary material for: Longevity‐CancerDB: unlocking the distinctive features and roles of longevity‐associated genes in tumourigenesis
Source: Clin Transl Med. 2024 Jan 22;14(1):e1557. doi: 10.1002/ctm2.1557 (PMC10802131; doi:10.1002/ctm2.1557)
Supplement: Supplementary file 7 — Supporting Information [file CTM2-14-e1557-s004.txt]

Table S1. Screened 400 longevity-associated genes in this study.
chrom	source	feature	start	end	strand	gene_id	gene_type	gene_name
chr1	HAVANA	gene	6785454	7769706	+	ENSG00000171735.20	protein_coding	CAMTA1
chr1	HAVANA	gene	10032832	10181239	+	ENSG00000130939.20	protein_coding	UBE4B
chr1	HAVANA	gene	11106535	11262556	-	ENSG00000198793.14	protein_coding	MTOR
chr1	HAVANA	gene	11785723	11806455	-	ENSG00000177000.13	protein_coding	MTHFR
chr1	HAVANA	gene	11980181	12015211	+	ENSG00000116688.18	protein_coding	MFN2
chr1	HAVANA	gene	24899511	24965121	-	ENSG00000020633.19	protein_coding	RUNX3
chr1	HAVANA	gene	28736621	28769775	+	ENSG00000198492.16	protein_coding	YTHDF2
chr1	HAVANA	gene	37611350	37634892	-	ENSG00000169218.14	protein_coding	RSPO1
chr1	HAVANA	gene	38838198	38859772	-	ENSG00000116954.8	protein_coding	RRAGC
chr1	HAVANA	gene	40450102	40463718	+	ENSG00000187801.15	protein_coding	ZFP69B
chr1	HAVANA	gene	44808523	44815585	+	ENSG00000222009.9	protein_coding	BTBD19
chr1	HAVANA	gene	50960745	50974634	+	ENSG00000123080.12	protein_coding	CDKN2C
chr1	HAVANA	gene	85156889	85201724	-	ENSG00000097096.10	protein_coding	SYDE2
chr1	HAVANA	gene	88979456	88992960	-	ENSG00000213516.10	protein_coding	RBMXL1
chr1	HAVANA	gene	100186919	100249834	-	ENSG00000137992.15	protein_coding	DBT
chr1	HAVANA	gene	109687814	109709039	+	ENSG00000134184.13	protein_coding	GSTM1
chr1	HAVANA	gene	154405193	154469450	+	ENSG00000160712.13	protein_coding	IL6R
chr1	HAVANA	gene	154962298	154974395	-	ENSG00000160691.19	protein_coding	SHC1
chr1	HAVANA	gene	156054782	156058506	+	ENSG00000116586.12	protein_coding	LAMTOR2
chr1	HAVANA	gene	156082573	156140081	+	ENSG00000160789.24	protein_coding	LMNA
chr1	HAVANA	gene	156147366	156177752	+	ENSG00000196189.14	protein_coding	SEMA4A
chr1	HAVANA	gene	159712289	159714589	-	ENSG00000132693.12	protein_coding	CRP
chr1	HAVANA	gene	161039251	161045977	-	ENSG00000158773.14	protein_coding	USF1
chr1	HAVANA	gene	203212827	203273641	-	ENSG00000133063.16	protein_coding	CHIT1
chr1	HAVANA	gene	206767602	206774541	-	ENSG00000136634.7	protein_coding	IL10
chr1	HAVANA	gene	216503246	217137755	-	ENSG00000196482.18	protein_coding	ESRRG
chr1	HAVANA	gene	219173869	219212865	+	ENSG00000143353.12	protein_coding	LYPLAL1
chr1	HAVANA	gene	230690776	230745576	-	ENSG00000135744.9	protein_coding	AGT
chr1	HAVANA	gene	232983435	233295725	-	ENSG00000135749.19	protein_coding	PCNX2
chr1	HAVANA	gene	235661041	235883724	-	ENSG00000143669.16	protein_coding	LYST
chr1	HAVANA	gene	236795260	236921278	+	ENSG00000116984.15	protein_coding	MTR
chr1	HAVANA	gene	241847967	241895148	+	ENSG00000174371.17	protein_coding	EXO1
chr1	HAVANA	gene	243488233	243851079	-	ENSG00000117020.19	protein_coding	AKT3
chr2	HAVANA	gene	1789113	2331664	-	ENSG00000186487.21	protein_coding	MYT1L
chr2	HAVANA	gene	10302889	10427617	+	ENSG00000115756.13	protein_coding	HPCAL1
chr2	HAVANA	gene	21001429	21044073	-	ENSG00000084674.15	protein_coding	APOB
chr2	HAVANA	gene	27889941	28338901	+	ENSG00000158019.21	protein_coding	BABAM2
chr2	HAVANA	gene	31334321	31414742	-	ENSG00000158125.10	protein_coding	XDH
chr2	HAVANA	gene	32628032	32821051	+	ENSG00000018699.13	protein_coding	TTC27
chr2	HAVANA	gene	38066973	38109902	-	ENSG00000138061.12	protein_coding	CYP1B1
chr2	HAVANA	gene	43886224	43996226	-	ENSG00000138095.20	protein_coding	LRPPRC
chr2	HAVANA	gene	56183990	56386172	+	ENSG00000055813.6	protein_coding	CCDC85A
chr2	HAVANA	gene	70447284	70554193	-	ENSG00000163235.16	protein_coding	TGFA
chr2	HAVANA	gene	79185231	80648861	+	ENSG00000066032.19	protein_coding	CTNNA2
chr2	HAVANA	gene	136765545	137677718	+	ENSG00000144229.13	protein_coding	THSD7B
chr2	HAVANA	gene	140231423	142131016	-	ENSG00000168702.18	protein_coding	LRP1B
chr2	HAVANA	gene	175923882	176002839	-	ENSG00000144320.14	protein_coding	LNPK
chr2	HAVANA	gene	187464230	187565760	-	ENSG00000003436.16	protein_coding	TFPI
chr2	HAVANA	gene	190055700	190062729	-	ENSG00000138379.5	protein_coding	MSTN
chr2	HAVANA	gene	206114817	206159509	-	ENSG00000023228.14	protein_coding	NDUFS1
chr2	HAVANA	gene	210477682	210679107	+	ENSG00000021826.18	protein_coding	CPS1
chr2	HAVANA	gene	216107464	216206303	+	ENSG00000079246.16	protein_coding	XRCC5
chr2	HAVANA	gene	237627587	237813682	+	ENSG00000124831.20	protein_coding	LRRFIP1
chr3	HAVANA	gene	3700814	4467273	-	ENSG00000144455.14	protein_coding	SUMF1
chr3	HAVANA	gene	10285666	10292947	-	ENSG00000157017.16	protein_coding	GHRL
chr3	HAVANA	gene	12287368	12434356	+	ENSG00000132170.24	protein_coding	PPARG
chr3	HAVANA	gene	14145147	14178621	-	ENSG00000154767.15	protein_coding	XPC
chr3	HAVANA	gene	24687887	25597932	+	ENSG00000077092.20	protein_coding	RARB
chr3	HAVANA	gene	36993350	37050846	+	ENSG00000076242.16	protein_coding	MLH1
chr3	HAVANA	gene	45001548	45036071	+	ENSG00000163815.6	protein_coding	CLEC3B
chr3	HAVANA	gene	48446710	48467645	+	ENSG00000164053.22	protein_coding	ATRIP
chr3	HAVANA	gene	49357176	49358353	-	ENSG00000233276.8	protein_coding	GPX1
chr3	HAVANA	gene	49359139	49412998	-	ENSG00000067560.14	protein_coding	RHOA
chr3	HAVANA	gene	49940007	50100045	+	ENSG00000004534.15	protein_coding	RBM6
chr3	HAVANA	gene	59747277	61251459	-	ENSG00000189283.10	protein_coding	FHIT
chr3	HAVANA	gene	71675414	71754773	-	ENSG00000163412.13	protein_coding	EIF4E3
chr3	HAVANA	gene	87792706	87993839	+	ENSG00000179097.7	protein_coding	HTR1F
chr3	HAVANA	gene	108589705	108694840	+	ENSG00000198919.13	protein_coding	DZIP3
chr3	HAVANA	gene	114314500	115147288	-	ENSG00000181722.17	protein_coding	ZBTB20
chr3	HAVANA	gene	139935185	140577397	+	ENSG00000158258.16	protein_coding	CLSTN2
chr3	HAVANA	gene	148697784	148743008	+	ENSG00000144891.19	protein_coding	AGTR1
chr3	HAVANA	gene	159988835	159996019	+	ENSG00000168811.8	protein_coding	IL12A
chr3	HAVANA	gene	172443291	172448456	-	ENSG00000121853.4	protein_coding	GHSR
chr3	HAVANA	gene	177019340	177228000	-	ENSG00000177565.18	protein_coding	TBL1XR1
chr3	HAVANA	gene	179148114	179240093	+	ENSG00000121879.6	protein_coding	PIK3CA
chr3	HAVANA	gene	186842704	186858463	+	ENSG00000181092.10	protein_coding	ADIPOQ
chr4	HAVANA	gene	3041363	3243957	+	ENSG00000197386.14	protein_coding	HTT
chr4	HAVANA	gene	6320578	6563600	-	ENSG00000074211.14	protein_coding	PPP2R2C
chr4	HAVANA	gene	7192538	7742836	+	ENSG00000184985.16	protein_coding	SORCS2
chr4	HAVANA	gene	15963076	16084378	-	ENSG00000007062.12	protein_coding	PROM1
chr4	HAVANA	gene	22692914	22819575	+	ENSG00000249948.7	protein_coding	GBA3
chr4	HAVANA	gene	23755041	23904089	-	ENSG00000109819.9	protein_coding	PPARGC1A
chr4	HAVANA	gene	40810027	41216714	-	ENSG00000163697.17	protein_coding	APBB2
chr4	HAVANA	gene	71062667	71572087	+	ENSG00000080493.19	protein_coding	SLC4A4
chr4	HAVANA	gene	98879276	98929133	-	ENSG00000151247.13	protein_coding	EIF4E
chr4	HAVANA	gene	99070978	99088801	-	ENSG00000197894.12	protein_coding	ADH5
chr4	HAVANA	gene	99564081	99623997	+	ENSG00000138823.14	protein_coding	MTTP
chr4	HAVANA	gene	99878336	99894428	-	ENSG00000109270.13	protein_coding	LAMTOR3
chr4	HAVANA	gene	102501330	102617302	+	ENSG00000109320.14	protein_coding	NFKB1
chr4	HAVANA	gene	140559431	140568961	-	ENSG00000109424.4	protein_coding	UCP1
chr4	HAVANA	gene	161383897	162164004	-	ENSG00000168843.14	protein_coding	FSTL5
chr5	HAVANA	gene	1253147	1295068	-	ENSG00000164362.21	protein_coding	TERT
chr5	HAVANA	gene	10971836	11904446	-	ENSG00000169862.20	protein_coding	CTNND2
chr5	HAVANA	gene	35852695	35879603	+	ENSG00000168685.15	protein_coding	IL7R
chr5	HAVANA	gene	38937920	39074399	-	ENSG00000164327.13	protein_coding	RICTOR
chr5	HAVANA	gene	42423439	42721878	+	ENSG00000112964.14	protein_coding	GHR
chr5	HAVANA	gene	52787916	52959209	+	ENSG00000213949.10	protein_coding	ITGA1
chr5	HAVANA	gene	68215740	68301821	+	ENSG00000145675.16	protein_coding	PIK3R1
chr5	HAVANA	gene	96390333	96434143	-	ENSG00000175426.11	protein_coding	PCSK1
chr5	HAVANA	gene	103548855	103562790	-	ENSG00000112874.10	protein_coding	NUDT12
chr5	HAVANA	gene	111223653	111494886	+	ENSG00000152495.11	protein_coding	CAMK4
chr5	HAVANA	gene	115204012	115262877	-	ENSG00000164219.10	protein_coding	PGGT1B
chr5	HAVANA	gene	116443555	116574823	-	ENSG00000092421.17	protein_coding	SEMA6A
chr5	HAVANA	gene	143277931	143435512	-	ENSG00000113580.15	protein_coding	NR3C1
chr5	HAVANA	gene	146580742	147084784	-	ENSG00000156475.19	protein_coding	PPP2R2B
chr5	HAVANA	gene	148826611	148828623	+	ENSG00000169252.6	protein_coding	ADRB2
chr5	HAVANA	gene	150053291	150113372	-	ENSG00000182578.14	protein_coding	CSF1R
chr5	HAVANA	gene	150190062	150222788	+	ENSG00000011083.9	protein_coding	SLC6A7
chr5	HAVANA	gene	159157409	159210053	-	ENSG00000145860.12	protein_coding	RNF145
chr5	HAVANA	gene	169637268	170083382	+	ENSG00000134516.20	protein_coding	DOCK2
chr5	HAVANA	gene	172042079	172188224	-	ENSG00000072786.13	protein_coding	STK10
chr5	HAVANA	gene	172834251	172952792	+	ENSG00000113719.17	protein_coding	ERGIC1
chr6	HAVANA	gene	6588108	6654983	+	ENSG00000112799.9	protein_coding	LY86
chr6	HAVANA	gene	26087281	26098343	+	ENSG00000010704.19	protein_coding	HFE
chr6	HAVANA	gene	31575565	31578336	+	ENSG00000232810.5	protein_coding	TNF
chr6	HAVANA	gene	31615217	31617021	+	ENSG00000204472.13	protein_coding	AIF1
chr6	HAVANA	gene	31706866	31710679	+	ENSG00000204424.10	protein_coding	LY6G6F
chr6	HAVANA	gene	31809619	31815283	-	ENSG00000204390.10	protein_coding	HSPA1L
chr6	HAVANA	gene	31815543	31817946	+	ENSG00000204389.10	protein_coding	HSPA1A
chr6	HAVANA	gene	31827738	31830254	+	ENSG00000204388.7	protein_coding	HSPA1B
chr6	HAVANA	gene	31897785	31945673	+	ENSG00000166278.16	protein_coding	C2
chr6	HAVANA	gene	32180968	32184322	-	ENSG00000204305.16	protein_coding	AGER
chr6	HAVANA	gene	32194843	32224067	-	ENSG00000204301.6	protein_coding	NOTCH4
chr6	HAVANA	gene	32393339	32407181	-	ENSG00000204290.11	protein_coding	BTNL2
chr6	HAVANA	gene	32577902	32589848	-	ENSG00000196126.12	protein_coding	HLA-DRB1
chr6	HAVANA	gene	32628179	32647062	+	ENSG00000196735.13	protein_coding	HLA-DQA1
chr6	HAVANA	gene	32659467	32668383	-	ENSG00000179344.17	protein_coding	HLA-DQB1
chr6	HAVANA	gene	35342558	35428191	+	ENSG00000112033.14	protein_coding	PPARD
chr6	HAVANA	gene	36676460	36687337	+	ENSG00000124762.14	protein_coding	CDKN1A
chr6	HAVANA	gene	38168451	38640148	-	ENSG00000183826.18	protein_coding	BTBD9
chr6	HAVANA	gene	43770184	43786487	+	ENSG00000112715.26	protein_coding	VEGFA
chr6	HAVANA	gene	44270450	44307506	+	ENSG00000178233.18	protein_coding	TMEM151B
chr6	HAVANA	gene	46652915	46678190	+	ENSG00000153291.16	protein_coding	SLC25A27
chr6	HAVANA	gene	51615299	52087613	-	ENSG00000170927.15	protein_coding	PKHD1
chr6	HAVANA	gene	75921114	76072678	-	ENSG00000112706.12	protein_coding	IMPG1
chr6	HAVANA	gene	89364616	89412273	-	ENSG00000025039.15	protein_coding	RRAGD
chr6	HAVANA	gene	89642498	89819794	-	ENSG00000112159.13	protein_coding	MDN1
chr6	HAVANA	gene	90513573	90587086	-	ENSG00000135341.19	protein_coding	MAP3K7
chr6	HAVANA	gene	108294991	108526796	+	ENSG00000135537.17	protein_coding	AFG1L
chr6	HAVANA	gene	108559835	108684774	+	ENSG00000118689.15	protein_coding	FOXO3
chr6	HAVANA	gene	115931149	116060891	-	ENSG00000111816.8	protein_coding	FRK
chr6	HAVANA	gene	116100851	116249497	+	ENSG00000178425.14	protein_coding	NT5DC1
chr6	HAVANA	gene	128883138	129516566	+	ENSG00000196569.14	protein_coding	LAMA2
chr6	HAVANA	gene	131948176	131951372	-	ENSG00000118523.6	protein_coding	CCN2
chr6	HAVANA	gene	134169248	134318112	-	ENSG00000118515.12	protein_coding	SGK1
chr6	HAVANA	gene	151656691	152129619	+	ENSG00000091831.25	protein_coding	ESR1
chr6	HAVANA	gene	152121687	152637801	-	ENSG00000131018.25	protein_coding	SYNE1
chr6	HAVANA	gene	159669069	159762529	-	ENSG00000112096.19	protein_coding	SOD2
chr6	HAVANA	gene	159969082	160113507	+	ENSG00000197081.16	protein_coding	IGF2R
chr6	HAVANA	gene	161347417	162727775	-	ENSG00000185345.24	protein_coding	PRKN
chr7	HAVANA	gene	996986	1138260	-	ENSG00000146540.15	protein_coding	C7orf50
chr7	HAVANA	gene	22725884	22732002	+	ENSG00000136244.12	protein_coding	IL6
chr7	HAVANA	gene	30938669	30993254	+	ENSG00000106128.19	protein_coding	GHRHR
chr7	HAVANA	gene	44606572	44709066	+	ENSG00000105953.16	protein_coding	OGDH
chr7	HAVANA	gene	45912245	45921874	-	ENSG00000146674.16	protein_coding	IGFBP3
chr7	HAVANA	gene	55019017	55211628	+	ENSG00000146648.21	protein_coding	EGFR
chr7	HAVANA	gene	76326799	76358991	-	ENSG00000170027.7	protein_coding	YWHAG
chr7	HAVANA	gene	90466424	91210590	+	ENSG00000058091.17	protein_coding	CDK14
chr7	HAVANA	gene	92604921	92836573	-	ENSG00000105810.10	protein_coding	CDK6
chr7	HAVANA	gene	95297676	95324532	-	ENSG00000005421.9	protein_coding	PON1
chr7	HAVANA	gene	97005553	97011040	+	ENSG00000006377.11	protein_coding	DLX6
chr7	HAVANA	gene	97020396	97024950	-	ENSG00000105880.7	protein_coding	DLX5
chr7	HAVANA	gene	101127104	101139247	+	ENSG00000106366.9	protein_coding	SERPINE1
chr7	HAVANA	gene	107891162	107931730	+	ENSG00000091140.15	protein_coding	DLD
chr7	HAVANA	gene	122994704	122995700	-	ENSG00000128519.3	protein_coding	TAS2R16
chr7	HAVANA	gene	124822386	124929983	-	ENSG00000128513.16	protein_coding	POT1
chr7	HAVANA	gene	127610292	127618142	-	ENSG00000106331.18	protein_coding	PAX4
chr7	HAVANA	gene	129830732	129952960	-	ENSG00000186591.13	protein_coding	UBE2H
chr7	HAVANA	gene	132123340	132648688	-	ENSG00000221866.10	protein_coding	PLXNA4
chr7	HAVANA	gene	137227341	137343774	-	ENSG00000105894.13	protein_coding	PTN
chr7	HAVANA	gene	139777051	140020325	+	ENSG00000059377.18	protein_coding	TBXAS1
chr7	HAVANA	gene	141972631	141973773	-	ENSG00000257138.1	protein_coding	TAS2R38
chr7	HAVANA	gene	151466012	151520120	-	ENSG00000106615.10	protein_coding	RHEB
chr8	HAVANA	gene	2935353	4994972	-	ENSG00000183117.20	protein_coding	CSMD1
chr8	HAVANA	gene	6870592	6877936	-	ENSG00000164825.4	protein_coding	DEFB1
chr8	HAVANA	gene	10896045	11201833	-	ENSG00000171044.11	protein_coding	XKR6
chr8	HAVANA	gene	11676959	11760002	+	ENSG00000136574.19	protein_coding	GATA4
chr8	HAVANA	gene	15417215	15766649	+	ENSG00000104723.21	protein_coding	TUSC3
chr8	HAVANA	gene	19313693	19396218	+	ENSG00000104611.12	protein_coding	SH2D4A
chr8	HAVANA	gene	22219703	22232101	-	ENSG00000168490.14	protein_coding	PHYHIP
chr8	HAVANA	gene	27596917	27614700	-	ENSG00000120885.22	protein_coding	CLU
chr8	HAVANA	gene	29067278	29263124	-	ENSG00000197892.13	protein_coding	KIF13B
chr8	HAVANA	gene	30678066	30727846	-	ENSG00000104687.14	protein_coding	GSR
chr8	HAVANA	gene	31033788	31176138	+	ENSG00000165392.11	protein_coding	WRN
chr8	HAVANA	gene	38030534	38060365	+	ENSG00000187840.5	protein_coding	EIF4EBP1
chr8	HAVANA	gene	38400215	38468834	-	ENSG00000077782.22	protein_coding	FGFR1
chr8	HAVANA	gene	42338454	42371808	+	ENSG00000070501.12	protein_coding	POLB
chr8	HAVANA	gene	52622458	52745843	-	ENSG00000023287.13	protein_coding	RB1CC1
chr8	HAVANA	gene	55879835	56014169	+	ENSG00000254087.8	protein_coding	LYN
chr8	HAVANA	gene	58805412	59119147	-	ENSG00000198846.6	protein_coding	TOX
chr8	HAVANA	gene	66712734	66862022	+	ENSG00000104205.16	protein_coding	SGK3
chr8	HAVANA	gene	80628451	80874781	-	ENSG00000164684.13	protein_coding	ZNF704
chr8	HAVANA	gene	112222928	113436939	-	ENSG00000164796.18	protein_coding	CSMD3
chr8	HAVANA	gene	119873717	120050918	+	ENSG00000155792.10	protein_coding	DEPTOR
chr8	HAVANA	gene	140657900	141002216	-	ENSG00000169398.20	protein_coding	PTK2
chr9	HAVANA	gene	214854	465259	+	ENSG00000107099.18	protein_coding	DOCK8
chr9	HAVANA	gene	17906563	18910950	+	ENSG00000178031.18	protein_coding	ADAMTSL1
chr9	HAVANA	gene	19049427	19051025	+	ENSG00000155876.6	protein_coding	RRAGA
chr9	HAVANA	gene	19375715	19380236	-	ENSG00000137154.13	protein_coding	RPS6
chr9	HAVANA	gene	22002903	22009305	-	ENSG00000147883.12	protein_coding	CDKN2B
chr9	HAVANA	gene	27284654	27297150	-	ENSG00000120160.11	protein_coding	EQTN
chr9	HAVANA	gene	27937617	29213601	-	ENSG00000174482.11	protein_coding	LINGO2
chr9	HAVANA	gene	69709522	69760011	-	ENSG00000188647.13	protein_coding	PTAR1
chr9	HAVANA	gene	71683366	71816690	-	ENSG00000135048.14	protein_coding	CEMIP2
chr9	HAVANA	gene	94726699	95087159	+	ENSG00000148120.18	protein_coding	AOPEP
chr9	HAVANA	gene	107283137	107332192	+	ENSG00000119318.13	protein_coding	RAD23B
chr9	HAVANA	gene	109171974	109321059	-	ENSG00000095203.15	protein_coding	EPB41L4B
chr9	HAVANA	gene	110365248	110579880	-	ENSG00000165124.19	protein_coding	SVEP1
chr9	HAVANA	gene	114893343	114930595	-	ENSG00000106952.8	protein_coding	TNFSF8
chr9	HAVANA	gene	116153791	116402321	+	ENSG00000182752.10	protein_coding	PAPPA
chr9	HAVANA	gene	117704175	117724735	+	ENSG00000136869.16	protein_coding	TLR4
chr9	HAVANA	gene	124481236	124507420	-	ENSG00000136931.10	protein_coding	NR5A1
chr9	HAVANA	gene	125437393	125707234	-	ENSG00000119487.17	protein_coding	MAPKAP1
chr9	HAVANA	gene	126613928	126701032	+	ENSG00000136944.19	protein_coding	LMX1B
chr9	HAVANA	gene	132891348	132946874	-	ENSG00000165699.15	protein_coding	TSC1
chr10	HAVANA	gene	1177313	1737525	-	ENSG00000185736.16	protein_coding	ADARB2
chr10	HAVANA	gene	14838306	14871741	+	ENSG00000187522.16	protein_coding	HSPA14
chr10	HAVANA	gene	56357227	56361273	-	ENSG00000122952.17	protein_coding	ZWINT
chr10	HAVANA	gene	58191517	58267894	-	ENSG00000151151.6	protein_coding	IPMK
chr10	HAVANA	gene	58385345	58399220	+	ENSG00000108064.11	protein_coding	TFAM
chr10	HAVANA	gene	65912457	67763637	-	ENSG00000183230.18	protein_coding	CTNNA3
chr10	HAVANA	gene	67884656	67918390	+	ENSG00000096717.12	protein_coding	SIRT1
chr10	HAVANA	gene	69801880	69964275	+	ENSG00000197467.17	protein_coding	COL13A1
chr10	HAVANA	gene	88953813	89029605	+	ENSG00000026103.25	protein_coding	FAS
chr10	HAVANA	gene	106573663	107164706	-	ENSG00000108018.16	protein_coding	SORCS1
chr10	HAVANA	gene	116849499	116911788	+	ENSG00000188316.15	protein_coding	ENO4
chr10	HAVANA	gene	129835233	129973053	-	ENSG00000108001.16	protein_coding	EBF3
chr11	HAVANA	gene	215030	236931	-	ENSG00000142082.15	protein_coding	SIRT3
chr11	HAVANA	gene	532242	537321	-	ENSG00000174775.18	protein_coding	HRAS
chr11	HAVANA	gene	637269	640706	+	ENSG00000069696.7	protein_coding	DRD4
chr11	HAVANA	gene	2129112	2158391	-	ENSG00000167244.22	protein_coding	IGF2
chr11	HAVANA	gene	2159779	2161221	-	ENSG00000254647.7	protein_coding	INS
chr11	HAVANA	gene	2163929	2171815	-	ENSG00000180176.15	protein_coding	TH
chr11	HAVANA	gene	3000922	3057613	-	ENSG00000110619.18	protein_coding	CARS1
chr11	HAVANA	gene	16777297	17014415	-	ENSG00000166689.18	protein_coding	PLEKHA7
chr11	HAVANA	gene	19350724	20121601	+	ENSG00000166833.23	protein_coding	NAV2
chr11	HAVANA	gene	36296288	36465204	+	ENSG00000135362.14	protein_coding	PRR5L
chr11	HAVANA	gene	45240302	45286341	-	ENSG00000019505.8	protein_coding	SYT13
chr11	HAVANA	gene	46617527	46674818	+	ENSG00000175224.17	protein_coding	ATG13
chr11	HAVANA	gene	67583742	67586656	+	ENSG00000084207.18	protein_coding	GSTP1
chr11	HAVANA	gene	73974672	73982843	-	ENSG00000175567.11	protein_coding	UCP2
chr11	HAVANA	gene	74000277	74009085	-	ENSG00000175564.13	protein_coding	UCP3
chr11	HAVANA	gene	78652829	79441030	-	ENSG00000149256.16	protein_coding	TENM4
chr11	HAVANA	gene	85957175	86069882	-	ENSG00000073921.18	protein_coding	PICALM
chr11	HAVANA	gene	104994235	105023168	-	ENSG00000137757.11	protein_coding	CASP5
chr11	HAVANA	gene	108223044	108369102	+	ENSG00000149311.20	protein_coding	ATM
chr11	HAVANA	gene	112143253	112164096	-	ENSG00000150782.12	protein_coding	IL18
chr11	HAVANA	gene	113409605	113475691	-	ENSG00000149295.14	protein_coding	DRD2
chr11	HAVANA	gene	115169218	115504957	-	ENSG00000182985.18	protein_coding	CADM1
chr11	HAVANA	gene	116820700	116823304	-	ENSG00000110244.7	protein_coding	APOA4
chr11	HAVANA	gene	116829706	116833072	+	ENSG00000110245.12	protein_coding	APOC3
chr11	HAVANA	gene	116835751	116837622	-	ENSG00000118137.10	protein_coding	APOA1
chr11	HAVANA	gene	119093874	119095465	-	ENSG00000188486.4	protein_coding	H2AX
chr11	HAVANA	gene	125164687	125433389	+	ENSG00000165495.16	protein_coding	PKNOX2
chr11	HAVANA	gene	126304060	126350005	+	ENSG00000110063.10	protein_coding	DCPS
chr12	HAVANA	gene	911736	990053	-	ENSG00000002016.18	protein_coding	RAD52
chr12	HAVANA	gene	1970772	2697950	+	ENSG00000151067.23	protein_coding	CACNA1C
chr12	HAVANA	gene	5043879	5046788	+	ENSG00000130037.5	protein_coding	KCNA5
chr12	HAVANA	gene	9827481	9845007	+	ENSG00000150045.12	protein_coding	KLRF1
chr12	HAVANA	gene	26120030	26125037	-	ENSG00000123095.6	protein_coding	BHLHE41
chr12	HAVANA	gene	27243968	27325959	+	ENSG00000211455.8	protein_coding	STK38L
chr12	HAVANA	gene	47841537	47943048	-	ENSG00000111424.12	protein_coding	VDR
chr12	HAVANA	gene	52069246	52077495	+	ENSG00000123395.15	protein_coding	ATG101
chr12	HAVANA	gene	53006282	53042215	+	ENSG00000063046.18	protein_coding	EIF4B
chr12	HAVANA	gene	57768471	57772119	-	ENSG00000037897.17	protein_coding	METTL1
chr12	HAVANA	gene	57771492	57782541	+	ENSG00000123427.17	protein_coding	EEF1AKMT3
chr12	HAVANA	gene	57782761	57808071	+	ENSG00000123297.20	protein_coding	TSFM
chr12	HAVANA	gene	68154768	68159740	-	ENSG00000111537.5	protein_coding	IFNG
chr12	HAVANA	gene	74537835	74545430	+	ENSG00000253719.4	protein_coding	ATXN7L3B
chr12	HAVANA	gene	93569814	93583487	+	ENSG00000120833.14	protein_coding	SOCS2
chr12	HAVANA	gene	102395874	102481744	-	ENSG00000017427.17	protein_coding	IGF1
chr12	HAVANA	gene	104215779	104350307	+	ENSG00000198431.18	protein_coding	TXNRD1
chr12	HAVANA	gene	104455295	104762014	+	ENSG00000171310.11	protein_coding	CHST11
chr12	HAVANA	gene	111766887	111817532	+	ENSG00000111275.13	protein_coding	ALDH2
chr12	HAVANA	gene	114670255	114684175	-	ENSG00000135111.16	protein_coding	TBX3
chr12	HAVANA	gene	117208142	117452170	-	ENSG00000089250.20	protein_coding	NOS1
chr12	HAVANA	gene	131894622	131923150	+	ENSG00000177169.10	protein_coding	ULK1
chr13	HAVANA	gene	33016423	33066143	+	ENSG00000133116.8	protein_coding	KL
chr13	HAVANA	gene	34942270	35673022	+	ENSG00000172915.20	protein_coding	NBEA
chr13	HAVANA	gene	40555667	40666641	-	ENSG00000150907.10	protein_coding	FOXO1
chr13	HAVANA	gene	43213130	43786972	-	ENSG00000120658.14	protein_coding	ENOX1
chr13	HAVANA	gene	46053186	46105033	-	ENSG00000080618.17	protein_coding	CPB2
chr13	HAVANA	gene	93226807	94408020	+	ENSG00000183098.11	protein_coding	GPC6
chr13	HAVANA	gene	95019835	95301475	-	ENSG00000125257.16	protein_coding	ABCC4
chr13	HAVANA	gene	98445185	98577940	-	ENSG00000102572.15	protein_coding	STK24
chr13	HAVANA	gene	99606669	99909459	+	ENSG00000125246.16	protein_coding	CLYBL
chr13	HAVANA	gene	109752695	109786583	-	ENSG00000185950.9	protein_coding	IRS2
chr13	HAVANA	gene	113105788	113120685	+	ENSG00000057593.14	protein_coding	F7
chr14	HAVANA	gene	35401079	35404749	-	ENSG00000100906.12	protein_coding	NFKBIA
chr14	HAVANA	gene	36677921	37172606	-	ENSG00000183032.12	protein_coding	SLC25A21
chr14	HAVANA	gene	37595629	38041442	+	ENSG00000139865.17	protein_coding	TTC6
chr14	HAVANA	gene	55148112	55191608	-	ENSG00000126787.13	protein_coding	DLGAP5
chr14	HAVANA	gene	61187559	61550976	+	ENSG00000027075.17	protein_coding	PRKCH
chr14	HAVANA	gene	61695513	61748259	+	ENSG00000100644.17	protein_coding	HIF1A
chr14	HAVANA	gene	64388031	64463457	+	ENSG00000100714.18	protein_coding	MTHFD1
chr14	HAVANA	gene	67360328	67386516	+	ENSG00000134001.15	protein_coding	EIF2S1
chr14	HAVANA	gene	67819779	68730218	+	ENSG00000182185.19	protein_coding	RAD51B
chr14	HAVANA	gene	76786009	76826246	-	ENSG00000013523.11	protein_coding	ANGEL1
chr14	HAVANA	gene	77320996	77331597	+	ENSG00000100577.19	protein_coding	GSTZ1
chr14	HAVANA	gene	80476983	80959517	-	ENSG00000100629.17	protein_coding	CEP128
chr14	HAVANA	gene	80954989	81146306	+	ENSG00000165409.18	protein_coding	TSHR
chr14	HAVANA	gene	91271323	91417844	-	ENSG00000015133.20	protein_coding	CCDC88C
chr14	HAVANA	gene	100238298	100282788	+	ENSG00000100811.14	protein_coding	YY1
chr14	HAVANA	gene	102224500	102305190	-	ENSG00000080823.23	protein_coding	MOK
chr14	HAVANA	gene	104769349	104795751	-	ENSG00000142208.18	protein_coding	AKT1
chr15	HAVANA	gene	33310962	33866121	+	ENSG00000198838.14	protein_coding	RYR3
chr15	HAVANA	gene	51208057	51338601	-	ENSG00000137869.16	protein_coding	CYP19A1
chr15	HAVANA	gene	53513741	53762878	-	ENSG00000166415.15	protein_coding	WDR72
chr15	HAVANA	gene	57375967	57550717	+	ENSG00000128849.11	protein_coding	CGNL1
chr15	HAVANA	gene	78759206	78811464	-	ENSG00000136378.15	protein_coding	ADAMTS7
chr15	HAVANA	gene	98648539	98964530	+	ENSG00000140443.15	protein_coding	IGF1R
chr16	HAVANA	gene	2025356	2039026	+	ENSG00000065054.14	protein_coding	SLC9A3R2
chr16	HAVANA	gene	2047967	2089491	+	ENSG00000103197.18	protein_coding	TSC2
chr16	HAVANA	gene	2204248	2209453	+	ENSG00000167965.18	protein_coding	MLST8
chr16	HAVANA	gene	2211593	2214840	-	ENSG00000184207.9	protein_coding	PGP
chr16	HAVANA	gene	3242027	3256633	-	ENSG00000103313.14	protein_coding	MEFV
chr16	HAVANA	gene	27787528	28063714	-	ENSG00000169181.13	protein_coding	GSG1L
chr16	HAVANA	gene	28605196	28614279	-	ENSG00000196502.14	protein_coding	SULT1A1
chr16	HAVANA	gene	50152911	50235310	+	ENSG00000121274.14	protein_coding	TENT4B
chr16	HAVANA	gene	53701692	54158512	+	ENSG00000140718.21	protein_coding	FTO
chr16	HAVANA	gene	56608584	56609497	+	ENSG00000125148.7	protein_coding	MT2A
chr16	HAVANA	gene	56638666	56640087	+	ENSG00000205362.11	protein_coding	MT1A
chr16	HAVANA	gene	56961923	56983845	+	ENSG00000087237.12	protein_coding	CETP
chr16	HAVANA	gene	56989485	57083531	+	ENSG00000140853.17	protein_coding	NLRC5
chr16	HAVANA	gene	72054505	72061055	+	ENSG00000257017.10	protein_coding	HP
chr16	HAVANA	gene	75148494	75172236	+	ENSG00000184517.12	protein_coding	ZFP1
chr16	HAVANA	gene	78099400	79212667	+	ENSG00000186153.18	protein_coding	WWOX
chr16	HAVANA	gene	81779279	81962685	+	ENSG00000197943.12	protein_coding	PLCG2
chr17	HAVANA	gene	6451263	6556555	-	ENSG00000091622.16	protein_coding	PITPNM3
chr17	HAVANA	gene	6684719	6713377	-	ENSG00000141485.17	protein_coding	SLC13A5
chr17	HAVANA	gene	7661779	7687538	-	ENSG00000141510.18	protein_coding	TP53
chr17	HAVANA	gene	14301081	14349404	+	ENSG00000125430.9	protein_coding	HS3ST3B1
chr17	HAVANA	gene	17810399	17837002	-	ENSG00000072310.18	protein_coding	SREBF1
chr17	HAVANA	gene	19904302	19978343	-	ENSG00000108599.15	protein_coding	AKAP10
chr17	HAVANA	gene	27756766	27800529	-	ENSG00000007171.19	protein_coding	NOS2
chr17	HAVANA	gene	30194319	30236002	-	ENSG00000108576.10	protein_coding	SLC6A4
chr17	HAVANA	gene	33013087	34174964	-	ENSG00000108684.15	protein_coding	ASIC2
chr17	HAVANA	gene	35092221	35121522	-	ENSG00000185379.21	protein_coding	RAD51D
chr17	HAVANA	gene	35871491	35880793	-	ENSG00000271503.6	protein_coding	CCL5
chr17	HAVANA	gene	42113111	42121367	-	ENSG00000108773.11	protein_coding	KAT2A
chr17	HAVANA	gene	47253827	47313743	+	ENSG00000259207.10	protein_coding	ITGB3
chr17	HAVANA	gene	56836387	56914080	-	ENSG00000121060.19	protein_coding	TRIM25
chr17	HAVANA	gene	59893046	59950574	+	ENSG00000108443.14	protein_coding	RPS6KB1
chr17	HAVANA	gene	63477061	63498380	+	ENSG00000159640.17	protein_coding	ACE
chr17	HAVANA	gene	63917200	63918839	-	ENSG00000259384.7	protein_coding	GH1
chr17	HAVANA	gene	66302613	66810743	+	ENSG00000154229.12	protein_coding	PRKCA
chr17	HAVANA	gene	72645949	73092712	-	ENSG00000133195.12	protein_coding	SLC39A11
chr17	HAVANA	gene	80206716	80220923	-	ENSG00000181523.13	protein_coding	SGSH
chr17	HAVANA	gene	80544819	80966371	+	ENSG00000141564.16	protein_coding	RPTOR
chr17	HAVANA	gene	82716706	82730328	+	ENSG00000141560.15	protein_coding	FN3KRP
chr18	HAVANA	gene	23506184	23586506	-	ENSG00000141458.13	protein_coding	NPC1
chr18	HAVANA	gene	26454910	26657401	-	ENSG00000134504.14	protein_coding	KCTD1
chr18	HAVANA	gene	31557009	31598833	+	ENSG00000118271.12	protein_coding	TTR
chr18	HAVANA	gene	62325287	62391288	+	ENSG00000141655.18	protein_coding	TNFRSF11A
chr19	HAVANA	gene	4174109	4182566	-	ENSG00000077463.15	protein_coding	SIRT6
chr19	HAVANA	gene	6361531	6370242	+	ENSG00000125656.11	protein_coding	CLPP
chr19	HAVANA	gene	7112255	7294414	-	ENSG00000171105.14	protein_coding	INSR
chr19	HAVANA	gene	11505929	11529172	-	ENSG00000130159.15	protein_coding	ECSIT
chr19	HAVANA	gene	15468645	15498956	-	ENSG00000161031.13	protein_coding	PGLYRP2
chr19	HAVANA	gene	17075777	17214537	+	ENSG00000099331.14	protein_coding	MYO9B
chr19	HAVANA	gene	18340598	18369950	+	ENSG00000130517.14	protein_coding	PGPEP1
chr19	HAVANA	gene	18868545	18896727	-	ENSG00000223802.9	protein_coding	CERS1
chr19	HAVANA	gene	38878555	38899862	-	ENSG00000068903.21	protein_coding	SIRT2
chr19	HAVANA	gene	41301587	41353922	-	ENSG00000105329.11	protein_coding	TGFB1
chr19	HAVANA	gene	44846175	44889223	+	ENSG00000130202.10	protein_coding	NECTIN2
chr19	HAVANA	gene	44890569	44903689	+	ENSG00000130204.13	protein_coding	TOMM40
chr19	HAVANA	gene	44905791	44909393	+	ENSG00000130203.10	protein_coding	APOE
chr19	HAVANA	gene	44914247	44919349	+	ENSG00000130208.10	protein_coding	APOC1
chr19	HAVANA	gene	45349837	45370918	-	ENSG00000104884.17	protein_coding	ERCC2
chr19	HAVANA	gene	49869033	49878459	-	ENSG00000204673.11	protein_coding	AKT1S1
chr20	HAVANA	gene	3249306	3407669	-	ENSG00000088854.13	protein_coding	DNAAF9
chr20	HAVANA	gene	31664452	31723989	-	ENSG00000171552.14	protein_coding	BCL2L1
chr20	HAVANA	gene	33079643	33111751	+	ENSG00000186191.9	protein_coding	BPIFB4
chr20	HAVANA	gene	44584896	44652252	-	ENSG00000196839.14	protein_coding	ADA
chr20	HAVANA	gene	44714844	44728509	+	ENSG00000064205.11	protein_coding	CCN5
chr20	HAVANA	gene	45325288	45348424	-	ENSG00000124145.6	protein_coding	SDC4
chr20	HAVANA	gene	48624252	48827999	-	ENSG00000124126.14	protein_coding	PREX1
chr20	HAVANA	gene	61252261	61940617	+	ENSG00000179242.16	protein_coding	CDH4
chr20	HAVANA	gene	62307955	62367312	-	ENSG00000130702.15	protein_coding	LAMA5
chr21	HAVANA	gene	17593653	17612945	-	ENSG00000154640.15	protein_coding	BTG3
chr21	HAVANA	gene	20998409	21543329	+	ENSG00000154654.15	protein_coding	NCAM2
chr21	HAVANA	gene	31659666	31668931	+	ENSG00000142168.15	protein_coding	SOD1
chr21	HAVANA	gene	45073853	45226560	+	ENSG00000197381.17	protein_coding	ADARB1
chr22	HAVANA	gene	17178790	17258235	-	ENSG00000093072.19	protein_coding	ADA2
chr22	HAVANA	gene	33162226	33922841	-	ENSG00000133424.22	protein_coding	LARGE1
chr22	HAVANA	gene	35380361	35394214	+	ENSG00000100292.18	protein_coding	HMOX1
chr22	HAVANA	gene	37204237	37212477	-	ENSG00000278195.2	protein_coding	SSTR3
chr22	HAVANA	gene	40410281	40636719	-	ENSG00000196588.21	protein_coding	MRTFA
chr22	HAVANA	gene	42583721	42614962	-	ENSG00000100227.19	protein_coding	POLDIP3
chr22	HAVANA	gene	44172956	44219533	+	ENSG00000138964.17	protein_coding	PARVG
chr22	HAVANA	gene	44668547	44737681	+	ENSG00000186654.21	protein_coding	PRR5
chr22	HAVANA	gene	48489553	48850912	+	ENSG00000219438.9	protein_coding	TAFA5
chr22	HAVANA	gene	49773283	49827873	-	ENSG00000100425.19	protein_coding	BRD1
chrX	HAVANA	gene	55717749	55758774	+	ENSG00000083750.13	protein_coding	RRAGB
chrX	HAVANA	gene	71095851	71103532	+	ENSG00000184481.17	protein_coding	FOXO4
chrX	HAVANA	gene	110673856	110795819	-	ENSG00000101938.15	protein_coding	CHRDL1
chrM	ENSEMBL	gene	4470	5511	+	ENSG00000198763.3	protein_coding	MT-ND2
chrM	ENSEMBL	gene	5904	7445	+	ENSG00000198804.2	protein_coding	MT-CO1
chrM	ENSEMBL	gene	8366	8572	+	ENSG00000228253.1	protein_coding	MT-ATP8
chrM	ENSEMBL	gene	12337	14148	+	ENSG00000198786.2	protein_coding	MT-ND5
